# Supplementary material for: A daily temperature rhythm in the human brain predicts survival after brain injury
Source: Brain. 2022 Jun 13;145(6):2031–48. doi: 10.1093/brain/awab466 (PMC9336587; doi:10.1093/brain/awab466)
Supplement: awab466_Supplementary_Data [file awab466_Supplementary_Data.zip]

Archive with 10 entries (10 files):
- brain-2021-00914-File010.mp4
- brain-2021-00914-File011.mp4
- brain-2021-00914-File012.pdf
- brain-2021-00914-File013.pdf
- brain-2021-00914-File014.pdf
- brain-2021-00914-File015.pdf
- brain-2021-00914-File016.pdf
- brain-2021-00914-File017.pdf
- brain-2021-00914-File018.xlsx
- brain-2021-00914-File019.pdf
