# Supplementary material for: A daily temperature rhythm in the human brain predicts survival after brain injury
Source: Brain. 2022 Jun 13;145(6):2031–48. doi: 10.1093/brain/awab466 (PMC9336587; doi:10.1093/brain/awab466)
Supplement: awab466_Supplementary_Data [file awab466_Supplementary_Data.zip › brain-2021-00914-File018.xlsx]

## Sheet: Sheet1
TBI PATIENTS MEETING CRITERIA LEVEL A			ND = insufficient data	CI = 95% confidence interval		SP = straight line preferred			TBr positive	TBo positive		NaN = failed fit
Patient ID	GraphPad Prism Visual analyses		Prism Cosinor Analyses						Biodare2 Analyses																Harmonic Regression q-value output (Benjamini-Hochberg adjusted p-values)
	Visual TBr daily?	Visual TBo daily?	Cosinor TBr daily?	Cosinor TBr period	Cosinor TBr CI	Prism TBo daily?	Prism TBo period	Prism TBo CI	Biodare TBr daily?	Biodare TBo daily?	TBr FFT NLLS	TBo FFT NLLS	TBr MFourFit	TBo MFourFit	TBr MESA	TBo MESA	TBr ER Periodogram	TBo ER Periodogram	TBr LS Periodogram	TBo LS Periodogram	TBr Spectrum Resampling	TBo Spectrum Resampling	TBr Rhythmicity	TBo Rhythmicity	TBr Harmonic	TBo Harmonic
1	Yes	Yes	Yes	25.03	24.81 to 25.25	No	SP	SP	Yes	No	25.43	NaN	23.8	27.5	NaN	NaN	24	28	25.1	NaN	26.63	NaN	TRUE	FALSE	1.6518e-156	0.0120504
2	No	No	No	7.913	7.865 to 7.961	No	SP	SP	No	No	NaN	31.43	30.16	31.64	31.26	NaN	31.3	31.3	30.32	31.46	30.81	32	TRUE	FALSE	3.22959e-120	0.135699
3	Yes	No	Yes	25.08	24.87 to 25.30	No	SP	SP	Yes	No	24.56	NaN	27.6	23.56	23.4	24.48	28	24	24.3	NaN	NaN	NaN	TRUE	FALSE	0	0.000731412
4	Yes	Yes	No	32.86	32.71 to 33.03	Yes	24.57	24.03 to 25.12	Yes	Yes	25.65	NaN	25.74	23.98	NaN	NaN	NaN	24.1	24.86	24.66	26.54	NaN	TRUE	TRUE	0	0.0280826
5	No	ND	Yes	23.85	23.73 to 23.97	ND	ND	ND	Yes	ND	23.85	ND	26.2	ND	NaN	ND	26	ND	23.9	ND	24.65	ND	TRUE	ND	7.01e-262	ND
6	No	No	No	14.71	14.47 to 14.97	Yes	23.98	21.48 to ???	No	Yes	NaN	23.94	28	25.22	NaN	23.46	27.3	24.9	NaN	23.94	27.53	23.64	TRUE	TRUE	6.17312e-195	0.0007418
7	No	ND	Yes	23.03	22.72 to 23.33	ND	ND	ND	Yes	ND	25.25	ND	25.62	ND	NaN	ND	NaN	ND	26.58	ND	NaN	ND	TRUE	ND	1.03834e-163	ND
8	ND	No	ND	ND	ND	No	47.11	39.99 to 67.75	ND	No	ND	NaN	ND	22.14	ND	NaN	ND	22.1	ND	NaN	ND	NaN	ND	FALSE	ND	1
9	ND	No	ND	ND	ND	No	SP	SP	ND	No	ND	NaN	ND	24.34	ND	NaN	ND	23.7	ND	NaN	ND	NaN	ND	FALSE	ND	0.453562
10	No	No	No	148.4	140.1 to 158.5	No	39.87	33.69 to 57.58	No	No	26.03	NaN	28	27.96	NaN	NaN	NaN	NaN	NaN	NaN	27.54	NaN	TRUE	TRUE	0	0.000117041
11	ND	ND	ND	ND	ND	ND	ND	ND	ND	ND	ND	ND	ND	ND	ND	ND	ND	ND	ND	ND	ND	ND	ND	ND	ND	ND
12	No	No	No	21.68	21.58 to 21.79	No	SP	SP	Yes	No	22.49	NaN	25.14	26.72	22.24	NaN	NaN	27.4	NaN	NaN	NaN	NaN	TRUE	FALSE	0	0.885684
13	No	No	No	27.03	26.76 to 27.31	No	SP	SP	Yes	No	26.02	NaN	24.2	33.16	21.56	33.48	23.9	33.8	26.46	NaN	NaN	33.33	TRUE	FALSE	8.20584e-101	0.59539
14	No	No	No	21.62	21.51 to 21.73	No	~28	Undefined	No	No	NaN	NaN	30.74	30.74	NaN	NaN	30.7	31.3	30.88	31.16	NaN	NaN	TRUE	FALSE	0	6.2319e-07
15	Yes	ND	Yes	23.79	23.72 to 23.86	ND	ND	ND	No	ND	26.02	ND	26.92	ND	26.88	ND	26.7	ND	25.5	ND	28.61	ND	TRUE	ND	0	ND
16	Yes	No	Yes	25.41	25.39 to 25.43	Yes	25.94	25.13 to 26.85	Yes	No	25.57	NaN	25.16	25.12	NaN	NaN	25.2	26.5	25.34	NaN	NaN	NaN	TRUE	FALSE	0	0.447347
17	No	No	No	~22	Undefined	Yes	25.2	22.09 to 30.74	No	No	NaN	NaN	22.98	24.66	NaN	NaN	NaN	NaN	NaN	NaN	NaN	NaN	TRUE	FALSE	7.87835e-145	0.000243726
18	No	No	Yes	22.89	22.82 to 22.95	Yes	25.34	23.92 to 26.93	Yes	No	24.5	NaN	23.08	26	24.04	24	25.6	24.7	23.56	25.32	NaN	25.01	TRUE	FALSE	0	0.00484941
19	ND	Yes	ND	ND	ND	No	SP	SP	ND	No	ND	22.14	ND	22.08	ND	22.84	ND	22.5	ND	22.08	ND	22.1	ND	FALSE	ND	0.00311464
20	No	No	Yes	25.53	25.46 to 25.59	No	SP	SP	No	Yes	NaN	NaN	26.6	22.8	NaN	23.32	33.5	22.9	25.4	22.68	NaN	22.59	TRUE	FALSE	0	0.0234826
21	No	No	Yes	25.16	25.08 to 25.24	No	SP	SP	Yes	No	24.95	NaN	24	24.62	24.14	24.92	24	24.7	25.02	NaN	NaN	NaN	TRUE	FALSE	3.98866e-166	0.285392
22	No	No	No	17.12	17.11 to 17.13	No	SP	SP	No	No	NaN	NaN	28	22.58	NaN	NaN	25.4	25.6	NaN	NaN	NaN	22.72	TRUE	FALSE	0	0.842103
23	Yes	Yes	No	19.52	19.47 to 19.57	No	SP	SP	No	No	19.63	NaN	34	18.5	NaN	18.6	NaN	29.4	19.62	NaN	20.55	NaN	TRUE	FALSE	0	0.0246646
24	No	No	No	~22	Undefined	No	SP	SP	No	No	NaN	NaN	25.88	26.56	NaN	NaN	NaN	NaN	27.82	NaN	NaN	NaN	TRUE	FALSE	2.92703e-15	0.998995
25	No	No	No	~28	Undefined	No	SP	SP	No	No	NaN	NaN	28	26.78	NaN	22.72	28	22	NaN	NaN	27.82	NaN	TRUE	FALSE	0	0.59823
26	No	No	No	19.45	19.42 to 19.48	No	SP	SP	Yes	No	25.63	NaN	25.6	25.42	NaN	22.72	25.4	25.3	25.66	25.48	NaN	NaN	TRUE	FALSE	1.462230e-317	0.299795
27	ND	No	ND	ND	ND	No	SP	SP	ND	No	ND	NaN	ND	22.6	ND	NaN	ND	28	ND	NaN	ND	NaN	ND	FALSE	ND	0.0053435
28	ND	No	ND	ND	ND	No	SP	SP	ND	No	ND	NaN	ND	27.64	ND	NaN	ND	22.7	ND	NaN	ND	NaN	ND	FALSE	ND	0.240485
29	No	No	No	34.47	34.19 to 34.77	No	SP	SP	No	No	NaN	NaN	28	22.54	NaN	NaN	NaN	24.2	NaN	NaN	NaN	NaN	TRUE	FALSE	6.78309e-28	0.225813
30	No	No	No	21.13	21.03 to 21.23	No	14.73	14.3 to 15.11	No	No	NaN	22.07	23.94	27.54	NaN	23.7	27.1	NaN	NaN	NaN	NaN	NaN	TRUE	FALSE	7.87461e-07	0.127615
31	No	No	No	27.74	27.65 to 27.84	No	SP	SP	No	No	NaN	NaN	26.34	23.72	NaN	NaN	NaN	28	NaN	NaN	27.75	NaN	TRUE	FALSE	0	1
32	No	ND	No	46.55	46.41 to 46.7	ND	ND	ND	Yes	ND	27.06	ND	24.5	ND	23.84	ND	NaN	ND	NaN	ND	NaN	ND	TRUE	ND	0	ND
33	ND	No	ND	ND	ND	No	SP	SP	ND	No	ND	NaN	ND	25.78	ND	NaN	ND	NaN	ND	NaN	ND	NaN	ND	FALSE	ND	0.857397
34	No	No	No	~22	Undefined	No	30.27	27.64 to 33.23	No	No	NaN	NaN	27.44	27.96	NaN	NaN	27.5	28	NaN	NaN	NaN	NaN	TRUE	FALSE	0	0.00560206
35	Yes	Yes	Yes	24.3	24.2 to 24.41	No	SP	SP	Yes	No	24.78	NaN	25.94	24.2	23.98	26.16	27	24.2	24.56	NaN	25.89	NaN	TRUE	FALSE	0	0.224591
36	No	No	No	16.12	16.06 to 16.17	No	~28	Undefined	No	No	NaN	NaN	28	28	NaN	NaN	25.8	28	NaN	NaN	NaN	NaN	TRUE	TRUE	0	0.000311901
37	No	ND	No	28	27.54 to ???	ND	ND	ND	No	ND	NaN	ND	27.72	ND	NaN	ND	28	ND	25.14	ND	NaN	ND	TRUE	ND	1.56863e-73	ND
38	No	ND	No	28	27.96 to ???	ND	ND	ND	No	ND	NaN	ND	18	ND	NaN	ND	NaN	ND	NaN	ND	NaN	ND	TRUE	ND	0	ND
39	No	No	No	10.84	10.79 to 10.90	No	SP	SP	No	No	NaN	NaN	28	22.58	NaN	NaN	NaN	23.1	NaN	NaN	NaN	NaN	TRUE	FALSE	0	0.0511535
40	No	ND	No	42.84	41.83 to 43.97	ND	ND	ND	No	ND	NaN	ND	28	ND	NaN	ND	NaN	ND	NaN	ND	NaN	ND	TRUE	ND	1.49034e-94	ND
41	Yes	Yes	No	26.49	26.27 to 26.7	Yes	24.78	21.51 to ???	Yes	No	25.29	25.26	23.18	26.6	27.42	23.3	26.9	26.9	25.82	25.26	25.35	26.09	TRUE	FALSE	0	1.18424e-05
42	No	No	Yes	22.92	22.77 to 23.07	Yes	25.92	24.7 to ???	No	No	NaN	NaN	26.48	27.16	NaN	24.12	25.7	27	NaN	NaN	NaN	NaN	TRUE	FALSE	1	0.0420296
43	No	No	Yes	24	23.73 to 24.27	No	SP	SP	Yes	No	24.72	NaN	24.76	27.82	23.28	NaN	25.3	28	23.84	NaN	27.86	NaN	TRUE	FALSE	1.22426e-47	1
44	No	No	No	SP	SP	No	27.54	26.6 to ???	Yes	No	22.65	NaN	28	27.34	NaN	27.32	25.7	27.4	22.42	27.42	NaN	26.67	TRUE	FALSE	3.35746e-76	0.0212563
45	No	ND	Yes	22.26	22.19 to 22.33	ND	ND	ND	Yes	ND	25.08	ND	25.92	ND	NaN	ND	26	ND	25.24	ND	NaN	ND	TRUE	ND	6.993746e-319	ND
46	Yes	ND	No	26.29	26.01 to 26.58	ND	ND	ND	Yes	ND	25.78	ND	25.66	ND	28	ND	28	ND	26.56	ND	26.79	ND	TRUE	ND	0	ND
47	No	No	Yes	24.31	24.16 to 24.46	No	SP	SP	Yes	No	24.99	NaN	23.38	22.48	NaN	NaN	26.1	22.4	24.12	NaN	25.5	NaN	TRUE	FALSE	1.15034e-148	0.0731345
48	Yes	No	Yes	24.01	23.88 to 24.13	Yes	23.91	22.72 to 25.39	Yes	Yes	24.52	23.49	23.96	24.14	NaN	NaN	24.9	NaN	24.46	23.96	NaN	NaN	TRUE	TRUE	2.13288e-182	0.000286024
49	No	ND	No	20.92	20.74 to 21.22	ND	ND	ND	No	ND	NaN	ND	28	ND	NaN	ND	28	ND	NaN	ND	24.36	ND	TRUE	ND	9.71717e-62	ND
50	No	No	No	21.9	21.86 to 21.95	No	21.89	21.82 to 21.95	No	No	NaN	NaN	31.8	31.74	NaN	33.32	31.7	31.7	31.12	31.12	32.04	31.47	FAILED	FAILED	0	0
51	ND	No	ND	ND	ND	No	SP	SP	ND	No	ND	NaN	ND	28.38	ND	NaN	ND	28	ND	NaN	ND	NaN	ND	FALSE	ND	1
52	No	No	No	26.51	26.47 to 26.55	No	26.71	26.67 to 26.74	Yes	Yes	24.33	25.59	25.68	26.2	27.06	27.78	24.9	25.3	25.8	26.44	25.22	26.29	TRUE	TRUE	0	0
53	ND	No	ND	ND	ND	No	86.71	54.86 to ???	ND	No	ND	NaN	ND	24.22	ND	NaN	ND	24.2	ND	NaN	ND	NaN	ND	FALSE	ND	0.869746
54	No	ND	No	42.8	42.67 to 42.93	ND	ND	ND	Yes	ND	NaN	ND	23.3	ND	NaN	ND	NaN	ND	23.66	ND	NaN	ND	TRUE	ND	0	ND
55	No	ND	No	SP	SP	ND	ND	ND	No	ND	NaN	ND	28	ND	24.36	ND	NaN	ND	NaN	ND	NaN	ND	FAILED	ND	0.0556205	ND
56	Yes	No	Yes	22.47	22.34 to 22.59	No	SP	SP	Yes	No	22.11	NaN	22.56	25.98	NaN	NaN	NaN	NaN	22.4	NaN	22.61	NaN	TRUE	FALSE	0	0.448225
57	No	ND	No	43.35	43.23 to 43.47	ND	ND	ND	No	ND	NaN	ND	21.66	ND	22.42	ND	22	ND	NaN	ND	NaN	ND	FAILED	ND	0	ND
58	No	No	Yes	22.63	22.48 to 22.77	Yes	23.17	21.73 to 25.67	Yes	No	NaN	NaN	23.02	22	NaN	23.66	NaN	23.1	22.56	NaN	NaN	NaN	TRUE	FALSE	0	0.0640097
59	No	No	No	26.07	25.98 to 26.16	No	SP	SP	Yes	No	25.66	23.45	23.46	23.68	24	NaN	NaN	NaN	24.52	NaN	NaN	NaN	TRUE	FALSE	0	4.03586e-11
60	No	No	No	11.32	11.28 to 11.37	No	SP	SP	No	No	NaN	NaN	28	23	NaN	NaN	28	NaN	NaN	NaN	NaN	NaN	TRUE	FALSE	0.000228937	0.590517
61	ND	ND	ND	ND	ND	ND	ND	ND	ND	ND	ND	ND	ND	ND	ND	ND	ND	ND	ND	ND	ND	ND	ND	ND	ND	ND
62	No	No	No	26.63	26.31 to 26.95	Yes	22.07	20.92 to 23.38	Yes	No	25.9	22.01	23.94	22.02	24.2	22.42	23.8	22	26.76	22	24.61	NaN	TRUE	FALSE	0	0.0216841
63	Yes	No	Yes	26	25.9 to ???	Yes	24.88	21.8 to ???	No	Yes	26.33	25.17	31.26	23.78	26.44	26.98	24.2	27	27.44	NaN	29.17	28.76	TRUE	TRUE	0	0.00569478
64	No	No	No	~28	Undefined	Yes	23.18	21.58 to 25.43	No	No	21.48	21.67	29.02	22.44	18.34	23.14	29.1	NaN	21.46	22.44	30.22	26	TRUE	FALSE	7.66253e-126	0.000439766
65	Yes	Yes	No	26.5	26.15 to 26.87	No	19.45	16.72 to 26.54	Yes	Yes	NaN	27.5	26.04	24.24	NaN	NaN	25.8	24.8	27.94	NaN	23.76	NaN	TRUE	TRUE	0	0.00142444
66	No	ND	Yes	24.45	24.1 to 24.79	ND	ND	ND	Yes	ND	22.9	ND	26.26	ND	27.68	ND	26.6	ND	23.88	ND	NaN	ND	TRUE	ND	4.94995e-126	ND
67	ND	No	ND	ND	ND	No	33.31	30.17 to 38.85	ND	No	ND	NaN	ND	28	ND	NaN	ND	28	ND	NaN	ND	NaN	ND	FALSE	ND	0.831743
68	ND	Yes	ND	ND	ND	No	16.39	15.35 to 17.32	ND	No	ND	NaN	ND	24.58	ND	NaN	ND	NaN	ND	NaN	ND	NaN	ND	TRUE	ND	0.0434077
69	No	No	No	33.44	32.01 to 35.19	No	SP	SP	No	No	25.71	NaN	28	23.12	NaN	NaN	26.6	27.6	NaN	NaN	NaN	NaN	TRUE	FALSE	1.48477e-84	0.66559
70	No	No	No	29.38	29.16 to 29.61	No	29.17	27.16 to 31.95	No	No	26.8	NaN	24.6	27.32	NaN	26.96	27	26.7	NaN	NaN	NaN	27.17	TRUE	FALSE	0	5.35126e-05
71	No	No	No	21.31	20.11 to 22.63	Yes	25.92	22.06 to ???	No	No	20.68	23.51	21.32	22.22	21.64	24.26	28.9	22.9	21.86	23.72	NaN	24.46	TRUE	FALSE	1.14931e-25	0.000497816
72	No	No	Yes	25.23	24.55 to 25.92	No	SP	SP	Yes	No	NaN	NaN	25.5	27.7	25.78	NaN	NaN	28	23.9	NaN	26.73	NaN	TRUE	FALSE	1.39742e-33	1
73	Yes	Yes	No	29.29	29.35 to 29.63	No	28.08	26.23 to 31.11	No	No	31.69	27.81	32.14	28.62	32.16	30.36	24.4	31.7	29.62	27.96	31.77	28.89	TRUE	FALSE	0	4.09637e-09
74	No	No	No	29.12	28.88 to 29.38	No	28.33	26.29 to 30.86	No	No	NaN	NaN	26.66	26.08	NaN	22.08	26.3	NaN	NaN	NaN	NaN	23.46	TRUE	FALSE	1.12924e-06	0.377707
75	No	No	No	26.42	25.14 to ???	No	27.82	24.66 to ???	No	No	NaN	NaN	27.68	25.18	25.9	NaN	27.4	28	26.54	27.44	NaN	NaN	FALSE	FALSE	0.0383905	0.000821506
76	No	No	No	32.22	31.73 to 32.72	No	SP	SP	No	No	NaN	NaN	27.32	23.8	NaN	NaN	22.4	22.4	NaN	NaN	27.24	24.93	TRUE	FALSE	2.38833e-224	0.00336196
77	No	No	Yes	22	??? To 22.32	No	SP	SP	No	No	NaN	NaN	28	24.7	NaN	NaN	23.8	NaN	27.72	NaN	NaN	NaN	TRUE	FALSE	4.75537e-14	0.429333
78	No	No	No	19.58	19.36 to 19.8	No	19.25	16.77 to 22.15	No	No	NaN	NaN	22.84	23.72	NaN	NaN	NaN	22	NaN	NaN	NaN	NaN	TRUE	FALSE	6.32504e-58	0.0134271
79	No	No	No	55.61	52.16 to 60.2	No	44.63	38.13 to 64.16	No	No	NaN	NaN	28	22.78	NaN	NaN	28	NaN	NaN	NaN	NaN	NaN	TRUE	FALSE	1.145e-265	0.000320266
80	No	No	No	21.52	21.26 to 21.8	No	~28	Undefined	Yes	No	22.63	NaN	22.98	28	NaN	NaN	26.5	28	22.76	NaN	NaN	NaN	TRUE	FALSE	2.9215e-73	0.126874
81	No	No	No	46.21	45.32 to 47.18	No	32.06	29.1 to 37.08	No	No	NaN	NaN	28	28	23.82	NaN	NaN	28	NaN	NaN	NaN	NaN	TRUE	FALSE	3.25646e-222	0.00129486
82	Yes	No	Yes	23.27	23.06 to 23.48	No	28.1	26 to 30.58	Yes	Yes	22.68	NaN	22	25.46	NaN	23.46	22.1	25.5	23.02	27.12	NaN	27.67	TRUE	TRUE	5.36348e-93	0.196344
83	No	No	Yes	23.56	23.21 to 23.91	No	SP	SP	Yes	No	NaN	NaN	24.64	22.06	22.2	NaN	25.4	NaN	23.7	NaN	NaN	NaN	TRUE	FALSE	8.21807e-88	0.0247127
84	Yes	ND	Yes	~22	20.66 to 20.91	ND	ND	ND	No	ND	NaN	ND	26.84	ND	NaN	ND	26.3	ND	NaN	ND	NaN	ND	TRUE	ND	0	ND
85	Yes	Yes	Yes	22	??? To 22.15	Yes	~22	Undefined	Yes	No	22.65	NaN	25.84	27.4	25.3	NaN	27.1	22	22.62	NaN	23.12	NaN	TRUE	TRUE	1.7137e-46	0.00510455
86	ND	ND	ND	ND	ND	ND	ND	ND	ND	ND	ND	ND	ND	ND	ND	ND	ND	ND	ND	ND	ND	ND	ND	ND	ND	ND
87	No	No	No	27.3	27.08 to 27.52	No	SP	SP	No	No	26.69	NaN	29.9	30.76	NaN	33.28	NaN	NaN	27.56	NaN	21.88	NaN	TRUE	FALSE	4.64048e-57	0.269535
88	No	No	No	38.41	37.84 to 39.01	No	59.6	39.98 to ???	No	No	NaN	ND	28	26.6	NaN	NaN	28	28	NaN	NaN	NaN	NaN	TRUE	FALSE	2.76751e-113	0.004725
89	Yes	No	Yes	25.48	25.17 to 25.8	No	4.07	3.948 to 4.279	Yes	No	27.66	NaN	25.6	23.66	NaN	NaN	23.1	24	25.22	NaN	26.08	NaN	TRUE	FALSE	1.16805e-80	0.264802
90	Yes	No	Yes	25.72	25.56 to 25.87	No	SP	SP	Yes	No	NaN	NaN	25.94	25.14	NaN	NaN	25.8	NaN	25.72	NaN	NaN	NaN	TRUE	FALSE	8.33956e-89	6.19424e-06
91	No	No	No	14.5	14.41 to 14.6	No	21.36	19.45 to 23.69	No	No	21.05	33.92	21.22	25.34	21.4	19.72	21.2	NaN	20.84	NaN	21.58	NaN	TRUE	FALSE	6.05251e-95	0.06797
92	No	No	No	28	27.96 to ???	No	28	26.91 to ???	No	No	NaN	NaN	28	28	NaN	NaN	28	NaN	NaN	NaN	25.89	NaN	TRUE	TRUE	5.60639e-115	3.97771e-09
93	Yes	No	No	21.98	21.91 to 22.06	No	27.03	24.84 to ???	Yes	No	22.13	NaN	22.26	22.1	22.34	22.4	22.1	22	NaN	NaN	22.31	NaN	TRUE	FALSE	1.75481e-307	0.300387
94	Yes	No	No	27.76	27.22 to ???	Yes	24.99	21.73 to ???	No	No	27.09	NaN	24.68	30.08	27.02	29.04	NaN	32.3	27.3	29.32	28.25	21.06	TRUE	FALSE	2.28506e-216	0.18448
95	ND	ND	ND	ND	ND	ND	ND	ND	ND	ND	ND	ND	ND	ND	ND	ND	ND	ND	ND	ND	ND	ND	ND	ND	ND	ND
96	No	No	No	34.96	34.45 to 35.49	Yes	25.03	22.19 to 27.77	No	No	NaN	25.72	27.26	23.9	NaN	22.4	NaN	26	NaN	NaN	NaN	24.56	TRUE	FALSE	3.06327e-291	0.00111199
97	No	No	No	20.08	19.93 to 20.22	No	~28	Undefined	No	No	NaN	NaN	34	34	NaN	18.3	34	NaN	NaN	NaN	NaN	NaN	TRUE	FALSE	0	2.51892e-05
98	No	No	No	62.6	60.68 to 64.88	No	30.58	28.16 to 33.9	No	No	31.33	30.49	29.16	32.68	NaN	22.46	NaN	32.8	31.58	30.5	NaN	31.88	TRUE	FALSE	6.6463e-49	0.0282856
99	No	No	No	10.03	10.15 to 9.915	No	~28	Undefined	No	No	NaN	27.92	28	28	NaN	26.96	NaN	28	NaN	NaN	NaN	NaN	TRUE	FALSE	4.5722e-51	0.00711165
100	Yes	ND	Yes	22.08	22.04 to 22.12	ND	ND	ND	No	ND	NaN	ND	24.96	ND	NaN	ND	24.7	ND	24.74	ND	NaN	ND	FALSE	ND	0.00306526	ND
101	No	No	No	26.97	26.64 to 27.31	No	28.87	26.14 to 29.51	Yes	Yes	NaN	NaN	25.22	25.42	NaN	25.4	25.1	25.5	26.94	26.8	NaN	25.01	TRUE	TRUE	2.26022e-09	0.00180553
102	No	No	No	34.7	34.14 to 35.27	No	408.4	36.31 to ???	No	No	NaN	NaN	26.5	27.08	NaN	NaN	26.7	27.2	NaN	NaN	NaN	NaN	TRUE	FALSE	9.40371e-145	0.327349
103	No	No	Yes	23.88	23.42 to 24.35	No	SP	SP	No	No	NaN	NaN	27.42	24.66	NaN	NaN	27.5	28	24.22	NaN	NaN	NaN	TRUE	FALSE	7.41085e-143	0.757656
104	Yes	Yes	Yes	24.33	24.14 to 25.42	Yes	24.73	21.87 to ???	Yes	Yes	NaN	25.37	23.36	25.32	NaN	25.44	22.8	22.8	23.06	24.84	NaN	23.23	TRUE	TRUE	0	0.000376303
105	No	No	Yes	24.53	24.30 to 24.75	No	21.07	Undefined	Yes	No	23.27	NaN	23.82	23.5	24.86	NaN	NaN	NaN	25.86	NaN	25.1	NaN	TRUE	FALSE	1.68823e-192	FAIL
106	No	No	No	28.41	28.05 to 28.78	No	SP	SP	No	No	NaN	NaN	26.2	27.04	NaN	NaN	26.5	27.4	NaN	NaN	23.8	NaN	TRUE	FALSE	7.579003e-312	0.621012
107	No	No	No	19.74	19.58 to 19.9	No	SP	SP	No	No	NaN	NaN	22.04	22	NaN	24.06	NaN	23	NaN	NaN	NaN	22.32	TRUE	FALSE	0	1
108	Yes	No	Yes	24.73	24.49 to 24.96	No	SP	SP	No	No	27.49	NaN	24.92	27.76	26.64	NaN	28	25.1	27.42	NaN	26.58	NaN	TRUE	FALSE	4.99408e-36	0.689315
109	No	No	Yes	24.65	24.58 to 24.72	No	SP	SP	Yes	No	24.8	NaN	26.62	23.58	22.02	NaN	24.9	23.6	24.78	NaN	NaN	NaN	TRUE	FALSE	7.08833e-63	0.618374
110	No	ND	Yes	25.39	25.17 to 25.6	ND	ND	ND	Yes	ND	NaN	ND	24.34	ND	NaN	ND	NaN	ND	25.62	ND	NaN	ND	TRUE	ND	5.52182e-133	ND
111	No	ND	No	26.19	26.11 to 26.28	ND	ND	ND	Yes	ND	22.9	ND	26.26	ND	27.68	ND	26.6	ND	23.88	ND	NaN	ND	TRUE	ND	2.93714e-43	ND
112	Yes	ND	Yes	25.32	25.17 to 25.47	ND	ND	ND	Yes	ND	22.89	ND	24.42	ND	24.04	ND	24.2	ND	23.34	ND	24.62	ND	TRUE	ND	2.21327e-288	ND
113	No	ND	No	438.3	306 to ???	ND	ND	ND	No	ND	NaN	ND	28	ND	NaN	ND	NaN	ND	NaN	ND	NaN	ND	TRUE	ND	4.93588e-71	ND
114	No	ND	Yes	22.83	22.65 to 23	ND	ND	ND	Yes	ND	23.26	ND	23.54	ND	NaN	ND	NaN	ND	23.56	ND	NaN	ND	TRUE	ND	3.38548e-222	ND
